# Supplementary material for: Stress hyperglycemia is predictive of clinical outcomes in patients with spontaneous intracerebral hemorrhage
Source: BMC Neurol. 2022 Jun 27;22:236. doi: 10.1186/s12883-022-02760-9 (PMC9235136; doi:10.1186/s12883-022-02760-9)
Supplement: Supplementary file 1 — Additional file 1. Included the source of data generated or analyzed during this study. It is an excel file encompassing 2 separated tables. The first table of the excel file including the specific value of each variable while the second table of the excel file including the meaning of each variable. [file 12883_2022_2760_MOESM1_ESM.xls]

## Sheet: variables
Additional file 1. The source of data generated or analyzed during this study.
H_M_DIAB	GENDER	AGE	H_SMK1	H_DRK	PH_SBP	PH_DBP	H_STK_CI	FS_GCS	FS_NIH	FS_NS_L9	IH_GLU_E_mml	IH_HBA1C	IH_HSCRP_mgl	IH_M_DIAB	IH_OPRT_DO	CT1_HV1	ICH_LOCA_2	R_HYPT_1	R_DIAB_1	R_LIPID_1	egfr	P3M_MRS	PD_MRS
2	1	58	3	1	135	81	0	12	22	1	5.15	4.2	15.8	2	1	32.1	3	1	2	2	53.4712	1	1
2	1	63	1	1	213	120	0	6	29	1	5.46	5.7	13.8	2	1	22.8	3	1	2	2	53.3678	2	2
2	1	65	2	1	163	96	0	14	3	2	5.76	5.3	15.7	2	1	33.9	3	1	2	2	52.3854	1	2
2	1	47	1	2	200	111	0	15	0	1	6.68	5.1	8.67	2	2	5.11	3	1	2	1	52.4708	2	2
2	1	62	2	1	186	125	0	15	0	1	6.13	5.9	8.67	2	2	18.7	3	1	2	2	51.2356	2	2
2	2	38	1	2	95	60	0	15	4	2	5.85	5.6	8.67	2	2	2.35	3	2	2	2	59.3971	2	2
2	1	60	1	2	145	105	0	15	1	2	6.01	5.8	8.67	2	2	3.14	3	1	2	2	54.23	2	1
2	2	49	1	2	230	120	0	15	1	2	7.07	7	8.67	1	2	2	3	1	1	2	57.4193	2	2
2	1	71	1	2	190	90	0	14	2	2	6.53	5.5	8.67	2	2	3.5	3	1	2	2	50.1874	2	2
2	2	63	1	2	214	100	1	15	6	2	7.27	5.9	8.67	2	2	2	3	1	2	1	52.896	2	2
1	2	47	1	2	147	86	0	15	0	2	8.69	6.9	8.67	1	2	1	3	1	1	1	59.8025	2	2
2	1	84	1	1	190	100	0	15	2	2	7	6	8.67	2	2	5	3	1	2	2	59.9248	2	2
2	2	70	1	2	173	78	1	15	6	1	13.98	6.5	8.67	1	2	10	3	1	1	1	51.7646	2	1
2	1	48	2	1	239	119	0	9	27	2	12.24	5.9	8.67	2	2	4.5	3	1	2	1	56.379	1	1
1	2	59	1	2	164	116	0	14	3	1	15.65	9.3	8.67	1	2	3.16	3	1	1	2	55.7536	1	1
2	1	50	2	2	150	91	0	14	12	2	7.41	5.9	8.67	2	2	0.75	3	1	2	1	60.4848	1	1
2	2	55	1	2	150	90	0	14	9	2	5.9	5.6	8.67	2	2	3.1	3	1	2	2	62.1628	2	2
1	2	78	2	2	160	80	1	7	26	1	15.7	9.3	8.67	1	2	4.91	3	1	1	2	49.2448	1	1
1	1	82	2	2	155	90	0	13	2	1	11.17	9	8.67	1	2	12	3	1	1	2	42.4399	1	2
2	1	39	1	1	220	130	0	15	4	2	6.55	5	8.67	2	2	2	3	1	2	1	59.5959	2	2
1	2	77	1	2	145	89	1	15	4	2	10.3	7.6	8.67	2	2	4	3	1	1	2	46.5812	1	1
1	1	73	1	2	180	80	0	15	1	2	9.8	8.2	8.67	1	2	5	3	1	1	1	47.123	2	2
2	2	58	1	2	170	90	1	15	3	2	5.49	5.6	2.19	2	2	0	3	1	2	1	52.8238	2	2
2	1	55	2	1	155	90	0	6	27	1	5.76	5.9	13.1	2	2	6.2	3	1	2	2	54.8893	1	1
1	1	48	4	3	176	106	0	15	2	2	10.89	9.2	3.3	1	2	2.4	3	1	1	1	62.8207	2	2
2	1	69	3	1	160	98	0	15	0	2	3.99	5.3	2.5	2	2	6.31	3	1	2	1	50.1945	2	2
2	2	75	1	1	140	70	1	14	2	1	14.02	9.6	1.9	2	2	11.25	3	1	1	2	49.0497	2	2
2	1	51	1	1	186	141	0	15	0	2	4.4	6.3	6.6	2	2	0.1	3	1	2	2	56.9772	2	2
2	2	78	1	1	155	71	1	15	0	2	5.65	5.9	6.4	2	2	3	3	1	2	2	48.9103	2	2
2	1	43	2	1	106	84	0	15	3	2	4.36	5.6	8.8	2	2	2.1	3	1	2	1	60.3065	2	2
2	1	42	1	1	210	110	0	15	1	2	6.18	5.2	4.1	2	2	0.5	3	1	2	1	58.4087	2	2
2	1	52	3	1	160	95	1	15	0	2	5.24	6.2	3.4	2	2	16.2	3	1	2	1	54.3847	1	2
2	1	53	3	1	165	88	0	15	8	2	5.2	5.5	8.67	2	2	1	3	1	2	2	57.599	2	2
2	2	77	1	1	160	100	0	15	0	2	4.51	5.2	0	2	2	3.7	3	1	2	2	47.0003	1	2
2	2	50	1	2	178	114	0	15	0	2	5.49	5.8	12.4	2	2	2.6	3	1	2	1	57.5875	2	2
2	1	65	2	1	163	96	0	15	1	1	5.37	5.5	0.7	2	2	18.6	3	1	2	1	52.4601	2	2
2	1	44	2	1	170	110	0	8	29	2	6.5	5.8	12.1	2	2	9	3	1	2	1	60.3638	1	1
2	2	61	3	1	160	80	0	15	2	1	5.35	5.5	4.2	2	2	8.6	3	1	2	2	53.745	2	2
2	1	18	1	2	130	70	0	15	0	1	3.7	4.7	3.7	2	2	7.7	3	2	2	2	72.3688	2	2
2	1	26	2	2	131	85	0	3	31	1	4.01	5.6	3.8	2	2	8.9	3	2	2	2	68.0911	1	1
2	1	50	2	1	177	119	0	15	1	2	4.92	5	1.9	2	2	12.5	3	1	2	1	58.9491	2	2
2	2	47	1	1	177	121	0	15	0	2	4.13	5.3	0.9	2	2	0.9	3	1	2	1	57.0994	2	2
2	1	67	2	1	140	70	1	15	2	1	6.21	5.4	5.4	2	2	6	3	1	2	2	52.0976	1	2
1	2	78	1	2	185	108	1	8	28	2	9.64	7.7	12.5	1	2	27.3	3	1	1	1	43.8139	1	1
2	1	65	2	1	119	76	1	15	3	2	5.09	5.7	4	2	2	24.2	3	1	2	2	54.7586	2	2
2	1	77	1	2	188	88	0	15	2	1	6.4	6.2	8.67	2	2	9.5	3	1	1	1	47.2784	2	2
2	1	63	2	1	170	80	0	8	18	2	10.32	9.8	14.3	1	2	4.1	3	1	1	2	55.9933	2	1
2	1	30	1	2	187	99	0	15	0	2	6.94	6.2	3.9	2	2	15	3	1	1	2	67.0982	2	2
2	1	74	3	1	163	96	0	15	0	2	7.69	5.8	8.67	2	2	0.1	3	2	2	1	49.493	2	2
2	2	39	1	2	154	97	0	15	10	3	5.16	5.2	8.67	2	2	3.12	3	1	2	2	63.5014	2	2
2	1	68	4	1	149	76	0	13	9	3	4.7	5.7	1.1	2	2	6.75	2	1	2	2	51.6507	2	2
2	2	39	1	2	133	71	0	15	0	3	4.47	5.6	5.9	2	2	2	2	2	2	2	63.4002	2	2
2	1	42	2	2	160	110	0	14	13	3	3.56	5.1	6.1	2	2	31	2	1	2	2	60.5509	1	1
2	1	56	3	3	180	90	0	13	15	1	7.86	7.4	8.67	1	1	68	2	1	1	2	56.5137	1	1
2	1	58	3	1	172	100	0	4	20	1	6.78	5.1	11	2	1	56.64	2	1	2	2	57.7073	1	1
2	1	61	2	1	140	80	0	8	22	1	5.72	5.3	14.3	2	1	127.6	2	1	2	2	56.0842	1	1
2	1	45	2	1	150	102	0	15	0	2	4.51	4.7	2.8	2	1	68.8	2	1	2	2	60.6517	2	2
2	1	38	2	2	195	117	0	11	9	2	4.86	5.3	6.9	2	1	18.8	2	1	2	2	61.2384	1	1
2	1	78	1	2	178	83	0	4	31	1	22.7	10.1	8.67	1	1	30	2	1	1	2	43.6493	1	1
2	2	74	1	2	130	70	0	7	19	2	6.65	4.8	8.67	2	1	14.49	2	1	2	2	46.8332	1	1
2	1	43	1	2	173	123	0	14	9	2	6.39	5.9	8.67	2	1	34.2	2	1	2	2	57.3055	1	1
2	1	68	1	2	180	100	0	11	8	1	8.2	5.9	8.67	2	1	19.8	2	1	2	2	50.3015	1	1
2	1	69	1	2	153	93	0	8	15	1	3.71	6.1	8.67	2	1	69.05	2	1	2	2	51.0303	1	1
2	1	62	2	1	188	95	1	10	23	1	7	5.5	13	2	1	61.1	2	1	2	2	54.2388	1	1
1	1	61	2	1	164	90	0	13	7	2	4.4	6	8.67	1	1	59.13	2	1	1	2	51.8526	1	1
2	1	64	2	1	201	114	0	15	12	2	6.4	5.6	8.67	2	1	28.1	2	1	1	2	54.2565	1	1
2	1	67	1	2	169	102	0	9	9	2	8.2	5.6	8.67	1	1	26.27	2	1	2	2	53.9719	2	2
2	1	59	2	2	201	115	0	9	21	1	12.39	5.6	8.67	1	1	45.5	2	1	2	2	55.6613	1	1
2	1	57	2	1	207	109	0	15	8	2	6.16	5.6	8.67	2	1	13.02	2	1	2	2	56.3201	1	1
1	1	55	1	1	200	102	0	5	28	1	8	5.6	8.67	1	1	30	2	1	1	2	58.7188	1	1
2	2	57	1	3	160	95	0	9	16	2	7.28	5.1	8.67	2	1	25	2	1	2	2	54.6734	1	1
1	2	76	1	2	186	100	0	5	26	1	8.53	7.9	13.4	2	1	13.02	2	1	1	1	48.1845	1	1
3	1	44	1	1	180	110	0	14	9	2	7.8	6	11.6	2	1	71.8	2	1	2	2	60.8283	1	1
2	1	56	2	1	213	113	0	10	16	2	5.88	5.3	12.1	2	1	51.6	2	1	2	2	56.5174	1	1
2	1	65	2	1	160	80	1	13	13	1	7.58	5.4	46	2	1	120.2	2	1	2	2	52.3469	1	1
2	2	58	1	2	168	98	0	11	19	2	7.95	5.4	12.2	2	1	55.2	2	1	2	2	55.9886	1	1
2	1	54	2	1	200	110	0	13	10	2	5.87	5	2.1	2	1	72	2	1	2	2	58.295	1	1
1	1	62	3	2	120	70	1	12	18	1	10.25	6.7	9.1	2	1	58.8	2	1	1	1	52.7677	1	1
2	1	35	2	1	160	110	0	9	12	1	7.51	5.3	12.2	2	1	34.3	2	1	2	2	62.2762	1	1
2	1	71	3	1	177	120	0	7	27	1	6.11	5.4	8.67	2	1	32.4	2	1	2	2	50.7774	1	1
2	1	30	1	3	144	87	0	9	20	2	7.17	5.3	11.2	2	1	56.3	2	1	2	1	65.5354	1	1
2	2	50	1	2	218	106	0	6	23	2	6.01	5.6	3.5	2	1	41.6	2	1	2	2	61.7923	1	1
2	1	38	1	2	208	130	0	7	21	2	16.7	6.6	12.7	1	1	23.2	2	1	1	2	65.4724	1	1
2	1	48	2	1	172	123	0	15	14	2	7.28	5.8	12.1	2	1	36	2	1	2	2	58.6488	1	1
2	1	50	2	2	190	120	0	8	20	1	5.71	6	14.3	2	1	67.3	2	1	2	1	57.3584	1	1
2	1	58	2	2	174	110	0	5	34	1	8.85	5.1	14.8	2	1	69.5	2	1	2	2	53.7626	2	1
2	1	46	2	1	183	108	0	12	12	1	6.55	5.3	9.1	2	1	45.1	2	1	2	1	63.728	1	1
2	1	80	2	1	140	90	1	15	11	2	5.32	5.1	8.67	2	1	77	2	1	2	2	48.1753	1	1
1	1	72	1	1	117	81	0	15	6	2	8.3	6.9	8.67	1	1	20.1	2	1	1	2	50.6877	1	1
2	1	60	1	2	147	77	0	14	10	2	6.77	5.3	8.67	1	1	44	2	1	2	2	55.0098	1	1
2	1	60	2	1	127	74	0	15	17	2	7	5.4	11.1	1	1	41.8	2	2	2	2	54.4282	1	1
2	1	45	1	3	184	102	0	8	20	1	8.06	5.3	13.3	2	1	92.2	2	1	2	2	60.6707	1	1
2	1	58	4	3	163	96	0	5	29	1	4.12	5.8	12.6	2	1	105.6	2	1	2	2	54.2656	1	1
2	1	61	2	1	201	113	0	7	22	1	9.92	7.2	13.5	2	1	21.6	2	1	1	1	51.9706	1	1
2	2	53	1	2	108	60	0	11	13	2	4.64	5.5	0.4	2	1	13	2	1	2	1	56.2288	1	1
3	2	59	1	2	211	112	0	6	26	1	8.2	5.7	4.5	2	1	17.2	2	1	2	2	54.6287	1	1
2	1	57	3	1	185	111	0	15	10	1	16.07	7.3	8.67	2	1	15.12	2	1	1	1	55.9487	1	1
2	1	46	2	1	141	96	0	9	12	3	4.68	5	1	2	1	29.4	2	1	2	1	61.0542	2	1
2	1	56	4	3	150	88	0	13	17	3	4.96	5.1	5.4	2	1	56.2	2	1	2	2	55.9587	1	1
2	1	55	3	1	180	100	0	13	19	2	6.4	4.9	12.2	2	1	73.9	2	1	2	2	56.6074	1	1
2	1	59	1	2	128	86	0	15	12	2	6.17	5.6	11.7	2	1	36.5	2	1	2	2	55.498	1	1
2	1	38	1	1	170	100	0	15	6	2	4.88	4.5	2.4	2	1	78.4	2	1	2	2	66.3718	1	1
1	1	62	2	1	180	100	0	10	17	1	9.09	8.3	15.1	1	1	83.9	2	1	1	2	50.6391	1	1
2	1	29	2	2	185	116	0	15	8	3	7.24	5.1	8	2	1	53.6	2	1	2	2	67.3623	2	1
2	1	50	2	1	147	94	0	15	3	2	4.49	5.3	2.1	2	2	8.6	2	1	2	2	57.3004	2	2
2	2	62	1	2	180	100	0	14	9	2	10.7	7.8	8.67	2	2	5.7	2	1	1	2	54.1029	1	1
2	1	58	2	1	170	89	0	15	2	2	3.7	3.6	8.67	2	2	15.5	2	1	2	2	54.4833	2	2
2	1	64	2	2	165	53	0	15	3	2	10.22	9.1	8.67	1	2	1.6	2	1	1	1	70.0197	2	2
2	1	54	2	1	125	76	1	14	6	2	5.53	5	8.67	2	2	27.33	2	1	2	2	56.6437	2	1
2	1	41	4	3	200	100	0	15	1	2	8.96	6	8.67	2	2	8.78	2	1	2	1	57.9226	2	2
1	1	61	1	2	154	100	0	15	3	2	7.46	9.7	8.67	2	2	10.23	2	1	1	2	53.3966	2	2
2	1	54	1	2	164	109	0	15	6	3	5.18	6.2	8.67	2	2	2	2	1	2	2	54.2128	2	2
2	2	72	2	1	135	81	0	15	1	2	4.2	6	2.44	2	2	1.4	2	1	2	2	46.2365	2	2
2	1	66	3	2	150	100	0	15	2	2	6.69	6.4	8.67	2	2	8	2	1	2	1	50.2134	2	2
2	1	78	1	2	151	82	0	11	7	1	6.09	5.1	8.67	2	2	13	2	1	2	1	45.3564	2	2
2	1	66	2	2	168	90	0	15	12	2	5.39	5.4	8.67	2	2	3	2	1	2	2	51.7588	1	1
2	1	40	2	1	150	100	0	15	4	2	5.35	4	8.67	2	2	15	2	1	2	2	66.6479	1	1
2	1	70	1	2	201	137	0	9	19	1	6.05	5	8.67	2	2	20	2	1	2	2	46.7483	1	1
2	1	45	2	1	170	100	0	15	8	2	5.6	5.6	8.67	2	2	15	2	1	2	2	59.6709	2	2
2	1	70	3	1	120	70	1	15	1	2	5.04	5.3	8.67	2	2	5	2	1	2	1	51.3816	1	1
2	1	70	3	1	130	75	0	15	1	2	5.09	5.2	8.67	2	2	5	2	1	2	2	50.1346	2	2
2	1	55	3	1	183	111	0	15	11	3	6.6	6.3	8.67	2	2	5	2	1	2	1	63.5241	2	2
2	2	69	1	3	166	83	0	15	0	2	5.88	4.9	8.67	2	2	8	2	1	2	2	48.2901	2	2
2	1	43	2	1	158	88	0	15	2	2	5.14	4.7	8.67	2	2	6	2	1	2	2	61.7572	2	2
2	1	51	2	1	149	92	0	14	8	2	5.45	5.8	8.67	2	2	15	2	1	2	2	59.3275	2	2
2	2	61	1	2	130	80	0	15	1	2	4.5	5.2	8.67	2	2	5	2	1	2	2	53.3839	2	2
2	1	59	3	1	164	70	0	15	0	1	5.84	5.9	8.67	2	2	20	2	1	2	2	50.2364	2	2
2	1	67	2	1	173	86	0	9	17	2	4.88	4.7	8.67	2	2	25	2	1	2	2	51.2215	1	1
2	1	80	2	2	176	71	1	10	15	1	5.76	5.9	8.67	2	2	30	2	1	2	2	42.0815	1	1
2	1	50	1	2	165	120	0	15	4	2	5.54	5.2	8.67	2	2	8.5	2	1	2	2	59.1453	2	2
2	1	48	1	1	140	80	0	13	13	2	6.78	5.9	8.67	2	2	25	2	1	2	2	60.7105	1	1
2	1	56	2	1	173	111	0	15	11	2	5.86	5.1	8.67	2	2	0.15	2	1	2	2	55.1328	2	1
2	1	66	2	1	188	132	1	8	14	1	5.55	4.5	8.67	2	2	24	2	1	2	2	52.2129	1	1
2	2	59	1	2	189	97	0	15	9	1	5.53	5.4	8.67	2	2	10	2	1	2	2	53.4083	1	1
2	2	54	1	2	194	101	0	15	5	2	5.38	5.8	8.67	2	2	11	2	1	2	1	54.7167	2	2
2	1	70	2	1	166	86	0	9	16	1	8.2	5.2	8.67	2	2	30	2	1	2	1	49.7901	1	1
2	1	63	3	1	166	107	0	14	3	2	5.4	4.7	8.67	2	2	15	2	1	2	2	52.7805	2	1
2	1	53	3	2	170	90	0	15	5	2	5.2	5.2	8.67	2	2	3.78	2	1	2	2	58.1926	2	2
2	2	54	1	2	200	110	0	15	7	2	7.7	5.8	8.67	2	2	3.5	2	1	2	1	53.841	1	1
1	1	67	1	2	175	112	0	14	7	2	8.6	8	8.67	1	2	3.5	2	1	1	2	50.4178	1	1
2	2	66	1	2	160	100	0	14	3	2	5.6	5.7	8.67	2	2	8	2	1	2	2	48.466	1	2
2	1	57	3	2	175	100	0	15	8	1	7.7	6.9	8.67	1	2	5.5	2	1	1	1	54.0868	2	2
2	2	85	1	3	170	90	0	15	8	1	6.59	5.6	8.67	2	2	13.02	2	1	2	2	44.0095	1	1
2	2	51	1	2	160	120	0	15	2	2	18.96	10.1	8.67	1	2	5	2	1	1	2	57.435	2	2
2	1	68	3	2	180	90	0	15	10	2	5.51	6.6	8.67	2	2	1.1	2	1	1	2	47.208	2	2
2	1	74	3	2	148	96	0	10	20	2	5.9	6.1	8.67	2	2	10.13	2	1	2	2	5.69	2	1
2	1	41	1	1	170	100	0	11	13	2	5.24	5.7	8.67	2	2	3.8	2	1	2	2	62.3397	2	2
1	2	70	1	2	140	100	1	13	16	2	6.28	5.9	8.67	1	2	4.2	2	1	1	1	47.1231	1	1
1	1	62	2	2	165	117	1	14	15	2	6.78	7.7	8.67	1	2	3.27	2	1	1	1	51.7232	1	1
2	1	43	1	2	160	100	0	15	9	2	4.59	5.4	8.67	2	2	2.34	2	1	2	2	59.3864	2	2
2	1	61	2	1	120	75	0	12	13	2	4.19	5.1	8.67	2	2	7.35	2	1	2	2	53.5272	2	2
2	1	59	3	2	127	75	1	12	16	2	7.02	6.3	8.67	2	2	7.03	2	2	2	2	51.8533	2	2
2	2	78	1	2	218	87	0	11	15	1	7.2	5.6	8.67	2	2	13.44	2	1	2	2	45.7313	1	1
2	1	48	2	1	160	100	0	14	9	2	5.74	5.4	8.67	2	2	2.835	2	1	2	2	53.7318	2	1
1	1	52	2	2	160	100	0	15	7	2	6.45	9.1	8.67	1	2	2.84	2	1	1	2	57.9487	2	2
2	1	42	2	1	170	100	0	15	9	2	3.69	5.1	8.67	2	2	7.56	2	1	2	2	63.4828	2	2
2	1	71	2	1	182	89	0	13	13	2	5.58	5.6	8.67	2	2	24.8	2	1	2	2	48.1242	1	1
2	2	54	1	2	189	95	0	14	16	2	8.66	7.7	8.67	2	2	9.88	2	1	1	1	57.0878	1	1
1	1	52	1	1	170	105	1	14	12	2	7.39	7.6	8.67	1	2	17.28	2	1	1	2	56.9133	1	1
2	1	51	3	2	159	90	0	15	3	2	4.97	5.6	8.67	2	2	0.9	2	1	2	2	57.2082	2	2
3	1	62	2	2	150	90	0	12	19	2	6.98	8.2	8.67	1	2	28.09	2	1	1	2	55.0241	1	1
2	2	77	1	2	163	97	0	15	13	2	9.42	5.2	8.67	1	2	1.89	2	1	2	2	46.138	1	1
1	2	63	1	2	150	90	0	15	13	2	8.29	9.2	8.67	1	2	3.59	2	1	1	1	52.896	2	2
2	1	42	2	2	150	90	0	15	7	2	5.08	6	8.67	2	2	3.21	2	1	2	1	5.69	2	2
2	2	59	1	2	180	100	0	15	9	2	6.26	5.5	8.67	2	2	13.44	2	1	2	2	54.2698	1	1
1	1	52	1	2	150	80	1	15	8	2	4.19	6.5	8.67	1	2	6.53	2	1	1	1	52.3445	2	1
2	1	62	2	1	140	95	0	15	5	2	4.2	5.5	8.67	2	2	2.56	2	1	2	2	70.2809	2	2
2	1	61	2	2	169	89	0	14	6	2	4.78	5	8.67	2	2	6.75	2	1	2	2	52.6758	2	2
2	1	62	1	2	166	98	0	14	12	2	6.31	5	8.67	2	2	3.84	2	1	2	2	54.0177	2	1
2	1	89	2	2	133	64	0	11	9	2	7.66	4.8	8.67	2	2	2.1	2	2	2	2	42.7873	1	1
2	1	74	2	2	190	88	0	6	18	2	7.46	5.7	8.67	2	2	3.5	2	1	2	2	50.9651	1	1
2	2	67	1	2	160	90	0	14	12	2	4.46	4.9	8.67	2	2	29.52	2	1	2	1	49.8727	2	2
1	2	73	1	2	216	118	1	10	31	1	13.72	7.1	8.67	1	2	5.46	2	1	1	2	47.541	1	1
1	2	57	2	2	156	106	0	15	7	2	5.02	6.9	8.67	2	2	6.384	2	1	1	1	55.1731	2	1
1	2	74	1	2	131	67	0	15	2	2	5.48	6.1	8.67	1	2	3.43	2	2	1	2	49.4708	2	2
2	1	66	2	2	148	93	0	15	7	1	4.83	5.5	8.67	2	2	6.66	2	1	2	2	47.6786	2	1
2	2	46	1	2	170	100	1	7	21	2	4.27	5	8.67	2	2	14.6	2	1	2	2	54.6438	1	1
2	2	73	1	2	160	90	1	14	8	2	5.29	6.3	8.67	2	2	13.14	2	1	2	2	48.8386	1	1
2	1	28	1	2	180	100	0	11	10	2	5.93	6.2	8.67	2	2	16.32	2	1	2	2	67.1167	2	2
1	2	83	1	2	170	110	0	15	6	2	7.7	5.7	8.67	1	2	8.7	2	1	1	1	47.8608	1	1
2	1	46	1	1	220	130	0	13	10	2	7.1	5.4	8.67	2	2	12.6	2	1	2	2	58.7282	1	1
2	1	83	1	1	160	90	1	15	2	2	12.6	9.9	8.67	1	2	11.1	2	1	1	2	46.6091	2	2
2	1	63	1	2	190	100	0	15	12	1	9.2	6.5	8.67	1	2	11.3	2	1	1	1	57.7173	1	1
2	1	87	3	1	146	101	0	13	13	2	7.7	6.8	8.67	2	2	10.05	2	1	1	2	42.1614	1	1
2	1	61	3	2	130	90	0	15	17	1	5.4	5.3	8.67	2	2	5.16	2	1	2	2	52.7647	1	1
2	1	65	2	1	170	90	0	14	15	2	7.7	5.3	8.67	2	2	8.6	2	1	2	2	54.5839	1	1
2	2	60	1	2	150	80	0	12	19	2	4	5.2	8.67	2	2	8.31	2	1	2	1	54.7317	1	1
2	1	62	1	1	130	80	0	15	1	2	9.2	7.3	8.67	1	2	3.8	2	1	1	2	55.0241	2	2
1	2	62	2	1	150	100	1	12	15	2	9.3	6.2	8.67	2	2	10.51	2	1	1	2	53.8218	1	1
2	1	83	1	2	120	80	1	15	1	2	4.5	6.2	8.67	2	2	40.05	2	1	2	2	46.5098	1	2
2	2	73	1	2	160	100	0	15	4	2	5.3	5.7	8.67	2	2	15.31	2	1	2	2	53.1656	2	2
2	2	63	3	2	155	100	1	15	6	1	6.2	6.5	8.67	2	2	10.15	2	1	1	1	55.0801	1	1
2	2	86	1	2	180	95	0	15	3	1	7.9	7.1	8.67	1	2	3.51	2	1	1	2	45.1173	2	2
2	1	66	1	2	130	80	0	15	5	2	4.9	5.9	8.67	2	2	3.82	2	1	2	1	5.69	2	2
2	1	59	2	1	170	110	0	14	5	2	4.7	4.6	8.67	2	2	10.8	2	1	2	1	53.5112	2	2
2	1	56	1	1	200	130	1	15	3	2	4.4	4.6	8.67	2	2	5.6	2	1	2	2	54.1178	2	2
1	2	71	1	2	142	82	0	11	9	2	12.8	9	39.1	1	2	12	2	1	1	2	49.4616	1	2
2	2	54	1	2	162	100	0	10	12	1	9.96	6.1	8.67	2	2	20	2	1	2	2	55.6973	1	1
2	1	54	1	2	206	120	0	15	8	2	5.4	5.7	8.67	2	2	10	2	1	2	2	53.7069	2	2
2	2	83	1	2	199	88	1	13	16	1	5.8	5.3	8.67	2	2	8	2	1	2	1	47.1037	1	1
2	1	47	1	2	121	69	0	15	1	2	4.8	5.7	8.67	2	2	5	2	2	2	2	60.6977	2	2
2	1	84	1	2	170	93	1	6	30	2	8	6.5	8.67	2	2	6	2	1	1	2	44.3854	1	1
2	1	65	3	1	200	100	1	15	9	2	5.36	5	8.67	2	2	6	2	1	2	2	50.8828	2	1
2	1	78	3	2	188	77	1	15	13	2	5.04	5.9	8.67	2	2	10	2	1	2	1	46.8253	1	1
2	1	52	2	1	201	117	0	15	1	3	5.81	5.1	8.67	2	2	13.02	2	1	2	2	57.0206	2	2
2	1	69	2	1	178	99	0	15	13	2	5	5	8.67	2	2	20	2	1	2	2	48.7356	1	1
2	1	74	1	2	184	107	0	15	8	2	5.46	5.5	8.67	2	2	10	2	1	2	2	51.2399	2	2
2	2	79	3	2	194	91	0	14	10	1	5.27	5.8	8.67	2	2	5	2	1	2	2	46.6115	1	1
2	2	78	1	2	211	82	0	14	3	1	6.67	5.4	8.67	2	2	20	2	1	2	2	47.3748	2	2
2	1	49	2	1	217	152	0	15	3	1	5.87	4.8	8.67	2	2	5	2	1	2	2	58.3464	2	2
2	2	51	1	2	180	110	0	15	12	2	5.13	5.8	8.67	2	2	5	2	1	2	2	58.9765	1	1
1	1	75	1	2	163	86	1	8	32	2	9.05	6.4	8.67	2	2	20	2	1	1	2	45.5419	1	1
1	2	75	1	2	160	58	0	15	0	1	6.6	8.5	8.67	1	2	10	2	1	1	1	45.3635	2	2
2	2	89	1	2	247	119	0	13	19	2	7.83	5.4	8.67	2	2	8	2	1	2	2	38.5038	1	1
2	1	67	1	2	127	63	1	14	2	3	5.92	5.5	8.67	2	2	13.02	2	1	2	1	52.6196	1	1
2	1	54	2	1	170	120	0	12	10	2	6.01	5.6	8.67	2	2	15.1	2	1	2	1	57.5719	2	1
2	2	54	1	2	205	120	0	15	5	2	5.6	6.1	8.67	2	2	10	2	1	2	2	43.8703	2	2
1	1	71	1	2	167	98	0	15	1	2	9.36	8	8.67	1	2	2	2	1	1	1	49.6191	2	2
2	1	82	2	1	116	69	1	15	2	2	5.42	5.6	8.67	2	2	2	2	2	2	1	44.5456	2	2
2	1	71	2	2	171	96	1	13	12	2	4.82	5.5	8.67	2	2	2	2	1	2	2	49.4416	1	2
2	1	55	2	2	157	100	0	14	7	2	5.33	5.4	8.67	2	2	15	2	1	2	2	54.6732	2	2
1	1	61	1	2	130	100	1	14	6	2	12.82	12.7	0.94	1	2	4	2	1	1	1	48.9954	2	2
1	2	58	1	2	172	82	0	14	3	2	13.25	8.92	8.67	1	2	1	2	1	1	1	54.6524	2	2
2	2	51	1	2	140	90	0	14	4	2	4.65	5.73	11.89	2	2	2	2	1	2	2	57.1333	2	2
2	1	63	1	2	200	100	0	7	5	2	4.16	5.42	2.8	2	2	1	2	1	2	2	42.5548	2	2
2	2	82	1	2	140	90	0	14	6	2	4.89	4.79	46.77	2	2	17.9	2	1	2	2	40.661	1	1
2	1	44	1	2	150	80	0	14	5	2	5.06	5.58	4.28	2	2	1	2	1	2	2	54.5591	2	2
2	2	48	1	2	130	90	0	14	5	3	4.78	5.58	8.99	2	2	13.02	2	1	2	1	59.8461	2	2
1	1	27	2	2	150	100	0	14	4	2	7.47	7.57	8.96	2	2	2	2	1	1	1	60.254	2	2
2	2	42	1	2	210	145	0	14	6	2	4.44	5.31	1	2	2	7	2	1	2	1	56.4917	2	2
2	2	65	1	2	150	86	0	15	3	2	5.03	5.97	4.9	2	2	1	2	1	2	2	51.782	2	2
2	1	75	3	1	130	80	0	15	0	2	9.49	7.4	1.91	1	2	5.5	2	1	1	2	48.4224	2	2
1	1	76	1	2	210	100	1	9	16	2	9.34	7.26	38.25	1	2	11.26	2	1	1	2	47.7183	1	1
2	1	71	1	2	150	90	0	15	11	2	8.03	6.14	5.23	2	2	8.76	2	1	2	1	47.5361	1	2
1	1	55	2	1	146	102	0	15	3	1	10.3	9.4	8.67	1	2	20	2	1	1	2	56.1574	2	2
2	2	58	1	2	139	98	0	15	6	2	6.24	5.3	8.67	2	2	2	2	1	2	2	52.0641	2	2
1	1	49	2	2	177	111	0	15	0	1	7.53	6	8.67	1	2	12	2	1	1	1	61.1612	2	2
2	1	52	1	3	153	114	0	15	0	2	6.16	5.7	8.67	2	2	4.5	2	1	2	2	55.5214	2	2
2	1	53	2	1	160	89	0	13	11	2	7.81	5	8.67	2	2	28.5	2	1	2	2	57.9817	1	1
2	1	44	2	1	185	110	0	14	12	2	5.69	5.7	5.6	2	2	19.7	2	1	2	2	61.0588	1	1
2	1	50	3	1	163	96	0	15	6	2	4.07	5.1	2.5	2	2	13	2	1	2	1	58.4926	2	2
2	1	63	3	2	186	107	1	8	21	2	5.35	5.4	8.67	2	2	55.4	2	1	2	2	52.2416	1	1
2	1	52	2	2	183	108	1	15	3	2	5.63	5.5	1.5	2	2	5.3	2	1	2	2	56.8529	2	1
2	1	54	2	1	163	96	0	15	14	2	5.25	4.8	5.1	2	2	35.28	2	1	2	1	56.0463	1	1
2	1	64	3	1	177	106	0	11	16	2	5.92	7.7	3.5	2	2	20.16	2	1	1	2	53.5333	1	1
2	1	30	1	2	157	117	0	14	3	1	5.32	5.2	12	2	2	13.02	2	1	2	1	59.253	2	2
2	1	67	3	1	157	111	0	14	3	1	4.35	5.3	4.5	2	2	1.4	2	1	2	1	49.7569	2	2
2	2	69	3	2	154	82	1	13	10	1	5.87	5.6	6.8	2	2	13.02	2	1	2	1	50.0146	1	1
2	2	66	1	2	158	103	1	7	17	2	4.29	5.4	3.1	2	2	36.98	2	1	2	2	52.219	1	1
1	1	46	2	1	169	99	0	12	10	2	7.07	6.5	8.67	1	2	2.03	2	1	1	1	56.9799	2	2
2	1	49	2	1	170	120	0	13	5	2	3.9	5.3	8.67	2	2	5e-06	2	1	2	2	58.517	2	2
2	1	43	1	1	160	90	0	9	16	2	4.9	6.5	9.6	1	2	11.24	2	1	1	1	60.987	2	2
2	2	71	1	2	180	100	0	5	23	1	5.18	5.5	8.67	2	2	13.02	2	1	2	2	50.794	1	1
2	2	56	1	2	152	89	0	9	24	2	4.62	5.7	0.3	2	2	26.8275	2	1	2	2	55.4595	2	2
2	1	45	1	2	186	132	0	15	3	2	4.09	5.2	1.3	2	2	13.02	2	1	2	2	58.1958	2	2
2	1	33	1	1	134	95	0	14	12	3	4.35	5.3	1.7	2	2	7.2	2	1	2	1	65.0872	2	1
2	1	58	1	1	168	103	0	14	13	2	4.06	5.8	4.9	2	2	13.125	2	1	2	2	53.3402	1	1
2	1	59	2	1	203	170	0	14	6	2	3.94	5.8	2.2	2	2	4	2	1	2	2	51.7501	2	2
2	1	75	1	2	150	80	0	15	0	2	5.37	6.8	3.5	2	2	4.8	2	1	1	2	47.2968	2	2
1	1	56	2	1	200	107	0	15	0	3	9.3	7.4	8.67	1	2	5.6	2	1	1	1	57.2659	2	2
2	2	55	1	2	178	99	0	15	7	3	5.26	5.3	8.67	2	2	11.9	2	1	2	1	56.3739	2	2
2	1	44	1	1	160	90	0	13	16	3	5.79	7.2	11.4	1	2	39.7	2	1	1	1	61.4369	2	1
2	2	55	1	2	168	96	0	9	20	2	5.88	5.5	0.5	2	2	49.5	2	1	2	2	57.485	2	2
1	2	76	1	2	149	64	0	14	14	3	3.86	6.5	5.7	2	2	27.4	2	1	1	2	49.6864	1	1
2	1	51	1	2	172	114	0	15	3	3	4.91	5.4	1.1	2	2	15	2	1	2	2	59.4978	2	2
2	1	43	1	2	130	80	0	15	3	3	4.09	4.4	3.1	2	2	13.7	2	1	2	2	58.6514	2	2
2	1	62	1	2	136	87	0	15	1	2	5.1	5.6	8.67	2	2	5	2	1	2	2	51.4138	2	2
2	2	53	1	2	164	96	1	8	16	2	4.11	5	0.4	2	2	5	2	1	2	1	59.8948	2	2
2	2	53	1	2	163	92	1	9	9	2	5.5	5.2	1	2	2	27	2	1	2	2	59.2591	2	2
1	1	53	2	1	185	119	0	15	5	2	19.5	10	1.8	1	2	9.7	2	1	1	1	57.979	2	2
2	1	57	2	1	163	96	0	13	9	2	4.92	6.4	1.1	1	2	1.3	2	1	1	1	54.0333	1	2
2	1	58	1	2	188	114	0	15	4	3	4.87	5.1	8.67	2	2	2.7	2	1	2	2	56.8616	2	2
2	1	58	1	1	141	91	0	15	0	1	5.4	7.3	12.8	2	2	13.02	2	1	1	2	55.9449	2	2
2	2	43	1	2	160	100	1	14	2	2	3.77	4.8	0.9	2	2	3.8	2	1	2	2	58.7277	2	2
2	2	56	1	2	180	90	0	15	3	2	4.13	5.2	0.6	2	2	5.6	2	1	2	2	57.9095	2	2
2	1	53	1	1	150	80	1	15	4	2	5.37	6	3.1	2	2	14.7	2	1	2	1	56.6494	2	2
2	2	52	1	2	130	80	0	15	2	2	5.98	6.6	4	1	2	17	2	1	1	2	58.0759	2	2
2	1	66	2	1	154	102	0	15	8	1	5.79	6.6	1.2	2	2	3.7	2	1	1	1	50.7723	2	2
2	1	62	2	1	140	109	0	12	9	1	4.84	5.5	12	2	2	19.4	2	1	2	1	54.2352	2	2
2	1	54	2	1	180	105	0	15	2	2	5.34	5.5	13.4	2	2	9.2	2	1	2	2	53.709	2	2
2	1	62	1	1	152	80	0	15	10	2	4.7	5.6	1.5	2	2	19	2	1	2	2	52.9249	2	2
2	1	58	2	1	163	96	0	13	20	1	6.78	5.3	8.67	2	2	13	2	1	2	1	54.3399	2	1
2	1	61	1	1	163	96	0	14	13	2	3.8	5.1	2.6	2	2	3.1	2	1	2	2	54.5933	2	2
2	1	33	1	1	178	94	0	13	6	1	4.28	5.3	9.9	2	2	10	2	1	2	1	63.4932	2	2
2	1	68	2	1	160	80	1	15	3	1	7.71	5.3	8.7	2	2	7.4	2	1	2	1	50.6998	1	2
3	1	50	2	1	134	70	0	6	28	1	8.22	8.1	10.2	1	2	21.1	2	1	1	2	55.2705	1	1
2	1	52	2	1	132	87	0	14	14	2	4.67	5.3	0.8	2	2	59.5	2	1	2	2	58.2716	2	1
3	1	61	2	1	140	70	0	14	11	2	4.28	5.5	11.8	2	2	39.4	2	1	2	2	56.161	1	1
2	1	53	2	1	125	70	0	15	5	1	5.19	7.4	1.2	1	2	10.1	2	1	1	2	57.5865	2	2
1	1	47	2	2	177	118	0	10	18	2	5.8	8.1	12	1	2	26.5	2	1	1	2	57.7603	2	1
2	2	62	1	2	208	107	0	15	10	1	5.56	5.4	6.9	2	2	4.1	2	1	2	2	51.7718	1	1
2	1	64	2	2	190	97	1	7	27	1	6.38	5.6	14.2	1	2	48	2	1	2	2	47.2976	1	1
2	2	35	1	2	165	96	0	15	10	2	5.59	5.1	11.4	2	2	25	2	1	2	2	65.6589	1	1
2	1	59	2	2	150	90	0	9	25	2	6.65	5.7	9.9	2	2	39.8	2	1	2	2	53.5724	1	1
2	1	49	2	1	180	110	0	15	11	2	4.43	5.6	3.1	2	2	43.6	2	1	2	2	59.3438	1	1
2	2	52	1	2	186	122	0	15	6	2	4.44	5.5	2.5	2	2	39	2	1	2	2	57.2195	2	2
2	1	53	2	1	150	89	0	15	10	2	5.12	5.6	2.5	2	2	4.5	2	1	2	2	57.912	2	2
2	1	61	2	1	100	61	0	13	13	1	4.71	5.4	2.5	2	2	7.6	2	2	2	2	54.3554	2	2
2	1	57	2	1	182	110	0	10	6	2	10.27	10.2	0.7	1	2	4.1	2	1	1	1	54.8785	2	2
2	1	63	1	2	190	110	0	15	10	2	3.98	5.4	0.9	2	2	8.64	2	1	2	2	53.8879	2	2
2	1	67	1	1	111	85	1	15	4	2	5.33	6.2	8.67	2	2	2.6	2	2	2	1	51.0516	2	2
2	2	62	1	2	130	80	0	15	8	1	5.09	5.5	11.2	2	2	6.6	2	1	2	1	50.8828	1	1
2	2	74	1	2	176	98	0	15	8	3	4.82	6.6	1.9	2	2	10	2	1	1	1	48.5982	2	1
2	1	63	2	1	150	80	0	14	8	2	4.4	5.4	2.1	2	2	6.1	2	1	2	1	51.8717	2	2
2	2	56	1	2	130	72	0	14	10	2	4.21	5.3	8.67	2	2	6.9	2	2	2	2	56.4684	2	2
2	1	35	1	1	160	100	0	13	11	2	3.65	4.8	2	2	2	9.2	2	1	2	2	64.155	2	1
2	1	33	2	2	117	87	0	13	12	2	3.75	5.5	4.4	2	2	17.6	2	2	2	2	67.7831	1	1
2	1	47	2	2	110	65	0	15	7	2	4.29	5.7	8.67	2	2	16.6	2	2	2	1	58.3061	2	2
2	1	42	1	2	210	130	0	15	11	2	6.06	5.8	1.5	2	2	35.2	2	1	2	1	59.4887	2	2
2	2	68	3	2	160	80	0	15	11	2	6.14	5.6	8.6	2	2	7.9	2	1	2	1	50.468	1	1
2	1	44	1	1	150	90	0	15	5	2	3.76	5.2	0.6	2	2	7.8	2	1	2	2	60.0938	2	2
2	1	64	2	1	153	90	0	15	12	2	3.91	5.3	12.1	2	2	24	2	1	2	2	53.416	2	1
2	2	69	1	2	158	88	1	15	5	1	7.63	6.1	1.4	1	2	9	2	1	1	1	49.6187	1	2
2	1	41	1	1	140	90	0	15	5	2	4.87	5.9	11.5	2	2	8.6	2	1	2	2	62.0326	2	2
2	1	40	3	1	119	87	0	15	6	2	3.76	5.6	0.7	2	2	8.2	2	2	2	2	61.5688	2	2
2	1	52	2	1	160	80	0	15	8	2	4.75	6.4	8.67	2	2	5.7	2	1	2	1	56.9463	1	2
2	1	45	2	1	170	100	0	13	14	1	4.55	4.9	8.67	2	2	35.6	2	1	2	2	59.1922	2	1
1	1	64	1	2	155	74	0	15	4	2	7.88	6.9	2.1	1	2	1.6	2	1	1	1	48.7291	2	2
1	1	56	2	1	151	96	0	13	15	2	15.01	10.2	0.6	1	2	14.3	2	1	1	2	56.5125	1	1
2	1	38	1	2	163	96	0	14	13	2	4.33	5.1	8.67	2	2	26.6	2	1	2	2	63.951	1	1
2	2	71	1	2	188	105	0	15	3	1	6.73	5.8	8.67	2	2	2.2	2	1	2	2	49.4155	1	1
2	1	52	2	1	204	123	0	14	9	2	4.77	5	0.6	2	2	14.8	2	1	2	2	55.2342	1	2
2	2	51	1	2	139	98	0	14	11	1	5.41	5.3	8.67	2	2	9.6	2	1	2	1	56.0589	2	1
2	1	69	1	2	120	80	0	14	22	1	7.48	6.1	8.67	2	2	26.1	2	1	2	2	51.213	1	1
2	2	50	1	2	168	111	0	15	10	1	5.01	4.8	10.1	2	2	9.7	2	1	2	2	57.0775	1	1
2	1	69	2	1	170	80	0	15	6	2	4.43	6.1	4	2	2	18.1	2	1	2	1	51.5216	2	2
2	2	66	1	2	160	70	0	15	5	2	4.35	5.5	14.5	2	2	15.8	2	1	2	1	52.4212	2	2
2	1	50	2	1	160	100	0	12	16	1	6.03	5.2	16.6	2	2	45.8	2	1	2	1	59.4236	1	1
2	1	60	3	2	227	134	0	7	20	1	4.57	5.6	1.4	2	2	6.9	2	1	2	2	53.5335	1	1
2	1	69	3	2	163	96	0	14	11	2	6	5.7	12.4	2	2	22.5	2	1	2	2	52.8288	1	1
2	2	70	1	2	132	85	0	13	8	2	5.27	5.6	8.67	2	2	6.9	2	2	2	1	50.5899	1	2
2	2	54	1	2	151	78	0	15	4	1	5.32	5.9	8.67	2	2	8	2	1	2	2	58.4747	1	2
2	2	56	1	2	140	80	0	15	7	2	5.32	5.8	0.4	2	2	3.6	2	1	2	1	54.9866	1	2
2	1	63	2	1	198	99	0	9	24	1	6.14	5.9	10.6	2	2	46.8	2	1	2	1	54.1654	1	1
2	1	44	1	2	152	114	0	15	12	2	4.77	5.4	3	2	2	16.8	2	1	2	2	60.4379	2	2
2	1	79	2	1	160	70	0	15	10	2	7.13	7	12.2	1	2	3.2	2	1	1	2	47.3598	1	1
2	2	53	1	2	140	75	0	15	8	2	6.04	5.7	6.4	2	2	23.8	2	1	1	1	58.1957	1	1
2	1	41	2	1	204	123	0	14	10	2	6.02	5.3	9.1	2	2	38	2	1	2	2	64.1753	2	1
2	1	39	2	2	189	130	0	15	16	1	6.34	5.9	1.1	2	2	43.2	2	1	2	1	66.1809	1	1
2	2	37	1	2	188	126	0	14	5	1	6	5	8.67	2	2	18.4	2	1	2	2	63.4483	2	2
2	1	26	1	2	200	100	0	10	15	1	5.74	5.2	8.67	2	2	31.4	2	1	2	2	68.4947	1	1
2	1	55	2	1	164	102	0	15	9	2	4.52	5.2	9.6	2	2	10.6	2	1	2	2	56.8213	2	1
2	1	54	2	1	164	103	0	15	8	2	5.91	5.5	5.5	2	2	8.6	2	1	2	2	58.1588	1	1
2	2	62	1	2	183	98	1	15	3	2	5.51	6	8.3	2	2	1.9	2	1	2	1	54.7016	2	2
2	1	53	3	1	133	88	0	15	13	1	5.83	5.5	11.4	2	2	48.8	2	2	2	1	58.8444	1	1
2	2	52	1	1	138	80	0	13	18	2	6.5	6.1	11	1	2	28.6	2	1	2	2	59.2981	1	1
2	2	53	1	2	150	98	1	15	3	2	4.77	5.4	1.6	2	2	3.7	2	1	2	1	57.7215	2	2
1	2	61	1	2	190	90	0	6	30	1	17.88	8.6	19.2	1	2	21.6	2	1	1	1	54.413	1	1
2	1	46	1	1	193	122	1	14	13	2	4.36	5.7	0.3	2	2	7	2	1	2	2	59.1805	2	2
2	1	71	3	1	160	90	1	15	2	1	5.71	6.2	8.1	1	2	12.5	2	1	1	1	49.392	2	2
2	2	51	1	2	135	82	0	15	2	1	5.56	5.8	1.1	2	2	2.5	2	1	2	1	56.8655	2	2
1	1	57	1	1	131	89	1	15	2	1	5.83	5.6	8.67	2	2	2	2	1	1	1	55.1877	2	2
2	1	61	2	1	168	82	0	6	28	1	7.69	5.6	13.9	2	2	18.6	2	1	2	2	52.9938	1	1
2	2	76	1	2	130	80	0	10	23	1	5.53	5.5	1.1	2	2	4.4	2	1	2	1	46.2271	1	1
2	1	60	1	2	180	94	0	12	17	2	4.73	5.2	4.1	2	2	14.6	2	1	2	2	52.5223	1	1
2	1	48	1	2	140	80	0	6	27	2	6.26	5.6	2.1	2	2	50.7	2	1	2	1	60.3253	1	1
1	2	62	1	2	204	106	1	9	30	2	6.47	9.3	8.67	2	2	37.2	2	1	1	1	51.8204	1	1
1	1	65	3	2	159	88	0	15	11	2	5.66	6.1	8.67	1	2	4.6	2	1	1	1	51.0505	1	1
2	1	36	2	1	132	109	0	15	1	2	11.76	11	8.67	1	2	7.7	2	1	1	1	61.9638	2	2
2	1	82	3	2	184	112	0	11	16	1	4.84	5.9	3.7	2	2	55.4	2	1	2	2	46.1946	1	1
2	2	51	1	2	190	110	0	15	2	2	4.34	5.4	2.2	2	2	7.4	2	1	2	1	58.0647	2	2
2	2	53	1	1	163	96	0	14	13	2	5.54	5.9	8.67	2	2	9.9	2	1	2	2	56.264	1	1
2	1	28	1	2	133	73	0	8	16	2	3.7	4.9	8.67	2	2	16.3	2	1	2	2	65.5091	2	2
2	2	49	1	2	165	109	0	15	10	2	4.9	5.7	1	2	2	8.2	2	1	2	1	57.6936	2	2
2	1	41	1	2	190	130	0	9	16	2	4.58	6	7.2	2	2	13.5	2	1	2	1	64.9933	2	1
2	1	44	1	2	170	95	0	14	11	2	5.97	5	12.5	2	2	30.5	2	1	2	1	58.0319	1	1
2	2	56	1	2	189	97	0	15	2	2	6.17	5.5	2.7	2	2	3.2	2	1	2	2	54.554	2	2
2	1	77	1	2	200	110	0	11	18	2	5.87	5.9	8.67	2	2	28.1	2	1	2	2	46.6333	1	1
2	2	57	1	2	175	112	0	15	9	2	5.44	5.2	2	2	2	20.7	2	1	2	1	55.5032	1	1
3	1	54	2	1	160	100	0	15	12	2	4.62	5.4	1.1	2	2	9.9	2	1	2	2	55.0091	1	1
2	2	55	1	2	153	89	0	8	26	2	4.77	5.5	11.7	2	2	48.51	2	1	2	2	58.0596	1	1
2	1	40	1	2	169	116	0	13	15	2	4.89	5.4	10.7	2	2	29.7	2	1	2	1	61.593	1	1
2	2	45	1	2	118	83	0	9	12	3	6.9	5.2	4.6	2	2	31.8	2	1	2	1	66.5751	1	1
2	2	65	1	1	152	108	0	14	12	3	7.29	7.2	2.5	1	2	5.9	2	1	1	1	52.7207	1	1
2	1	86	3	2	172	80	0	14	8	2	4.92	5.6	8.67	2	2	0.9	2	1	2	1	43.6718	1	2
2	2	32	1	2	155	101	0	10	13	2	4.57	5.3	11.2	2	2	17	2	1	2	1	67.4603	2	1
1	2	41	1	2	183	119	0	10	18	2	8.22	6.1	13	2	2	32.4	2	1	1	2	62.8893	1	1
3	1	44	4	3	145	102	0	13	10	2	4.81	5.8	7.2	2	2	34.6	2	1	2	1	61.7222	2	1
2	1	60	2	1	163	98	1	15	6	2	3.86	5.1	0.6	2	2	3.9	2	1	2	2	52.582	2	2
2	1	47	1	2	133	87	0	15	9	2	4.39	5.2	4	2	2	13	2	1	2	2	61.3166	2	1
2	1	58	2	2	169	103	0	15	9	2	4.52	5.5	0.5	2	2	14.4	2	1	2	2	56.7773	2	2
2	1	75	2	1	152	95	1	12	17	2	5.72	6.1	1.4	2	2	28.1	2	1	2	2	47.3576	2	1
2	1	45	2	1	152	99	0	15	7	2	5.63	6.7	11	1	2	4.5	2	1	1	1	58.6132	2	2
2	1	50	1	1	172	101	0	15	10	3	4.06	5.3	13.6	2	2	23.8	2	1	2	2	56.878	1	1
2	1	68	3	2	180	100	0	15	12	2	3.9	5.1	13.6	2	2	47.3	2	1	2	2	49.3667	1	1
2	1	40	1	2	137	80	0	15	1	2	4.22	5.8	0.2	2	2	2	2	1	2	1	63.7107	2	2
1	2	70	1	2	150	90	0	14	10	1	7.01	6.6	0.6	1	2	8.1	2	1	1	2	49.6767	2	1
2	2	50	1	2	210	130	0	15	0	1	5.85	5.2	0.5	2	2	10.1	2	1	2	2	57.5091	2	2
1	1	74	3	1	160	82	0	15	0	2	5.11	6.6	8.67	1	2	0.6	2	1	1	1	51.2681	2	2
2	2	87	1	1	216	106	0	14	10	2	6.64	5.8	11.5	2	2	13.3	2	1	2	2	45.0203	1	1
2	1	33	2	2	144	85	0	15	3	2	4.65	5.3	0.7	2	2	1.8	2	1	2	2	65.2492	2	2
2	1	63	3	1	135	72	1	15	3	2	5.52	6.1	8.67	2	2	3.7	2	1	2	2	53.4444	2	2
2	1	57	2	1	180	110	0	10	20	1	3.76	5.4	8.67	2	2	7.5	2	1	2	1	55.7462	2	2
2	1	53	2	1	193	97	0	12	5	2	3.65	5.3	2.7	2	2	14.6	2	1	2	2	57.7211	2	2
2	1	65	2	2	190	110	0	15	2	1	6	4.7	3.5	2	2	21.9	2	1	2	1	52.056	2	2
2	2	41	1	2	167	107	0	15	6	2	3.73	4.8	2.3	2	2	14.9	2	1	2	2	62.7062	2	2
2	1	67	2	1	187	102	0	15	15	1	7.09	4.7	13.6	2	2	5.5	2	1	2	1	52.4523	1	1
2	1	42	2	1	217	128	0	15	3	2	5.31	5.7	8.67	2	2	3.8	2	1	2	1	60.0622	2	2
1	1	63	2	1	148	94	0	15	3	2	6.26	6.4	0.343	1	2	0.9	2	1	1	1	53.1756	2	2
1	1	59	2	1	148	91	0	15	14	2	13	7.4	0.6	1	2	23.1	2	1	1	1	56.7534	1	1
2	1	54	2	1	153	104	0	14	2	2	5.69	5.7	8.67	2	2	0.4	2	1	2	1	57.0864	2	2
2	1	46	3	1	159	105	0	15	3	2	5.07	8.1	8.67	1	2	7.3	2	1	1	1	61.9782	2	2
1	1	57	3	1	163	96	1	10	21	2	5.87	7.2	11.1	1	2	8.2	2	1	1	1	57.2787	2	1
2	1	55	2	1	231	120	0	15	5	1	4.6	5.2	8.67	2	2	7.2	2	1	2	1	52.4481	2	2
1	1	54	1	1	144	80	0	15	1	2	12.79	10.2	8.67	1	2	1.6	2	1	1	1	53.4072	2	2
2	2	51	1	3	193	117	0	15	9	1	4.61	4.8	2.2	2	2	2	2	1	2	2	59.9858	2	1
2	1	60	3	2	147	92	0	15	7	2	4.32	5.2	8.67	2	2	15.8	2	1	2	1	53.9005	2	2
2	2	53	1	1	210	110	0	13	14	2	5.66	5.8	0	2	2	12.5	2	1	2	2	58.0498	2	1
2	1	59	3	2	156	89	1	11	16	2	6.5	6.7	0.3	2	2	7.1	2	1	1	1	55.3121	1	1
1	1	54	1	1	163	96	0	14	10	2	6.38	7.3	8.67	1	2	13.02	2	1	1	1	57.1649	2	2
2	1	58	1	1	210	127	0	15	3	2	5.05	5.3	1.7	2	2	10.7	2	1	2	1	71.2726	2	2
2	1	30	1	1	211	123	0	9	15	2	8.77	5.2	8.67	2	2	13.02	2	1	2	1	64.242	1	1
2	1	57	1	1	164	94	0	15	0	1	4.44	5.2	8.67	2	2	13.02	2	1	2	2	56.4619	2	2
2	2	59	2	2	185	110	0	14	1	3	4.39	6.5	3.2	1	2	10.4	1	1	1	1	55.777	2	2
2	2	66	1	2	146	75	0	5	9	2	12.8	4.8	8.67	2	1	61.9	1	1	1	2	51.8446	1	1
2	1	55	1	2	200	107	0	13	10	2	6.63	5.7	8.67	2	1	92.84	1	1	2	2	55.6231	2	2
2	2	39	1	2	184	95	0	4	26	2	5.7	5.6	8.67	2	1	8	1	1	2	2	60.4342	1	1
2	1	38	2	1	135	80	0	15	0	2	5.48	5	2.2	2	1	88.1	1	1	2	2	63.9952	2	2
2	1	63	3	1	140	80	1	15	0	2	4.91	4.9	2	2	1	37.5	1	1	2	1	53.5457	2	2
2	2	50	1	2	130	100	0	15	6	2	7.15	5.4	13.4	2	1	31	1	1	2	2	58.3417	2	2
2	1	57	2	1	229	107	0	7	26	1	5.78	5	8.67	2	1	70.34	1	1	2	2	52.1423	2	1
2	1	51	2	1	127	82	0	15	1	2	4.81	5.1	8.67	2	1	58	1	2	2	2	57.1244	2	2
2	1	65	2	1	160	100	0	15	7	2	6.2	5.8	13.8	2	1	70.4	1	1	2	2	50.7277	2	1
1	2	65	1	2	192	92	1	14	10	1	7.88	8.5	12.3	2	1	60	1	1	1	1	52.3233	1	1
2	1	47	2	1	175	120	0	12	19	2	6.81	4.8	12.2	2	1	21.28	1	1	2	2	59.8671	2	1
1	2	77	1	2	140	80	1	15	1	2	6.34	5.9	8.67	1	2	4.7	1	1	1	1	42.993	2	2
2	2	87	1	2	190	80	0	11	6	1	6.4	6	8.67	2	2	37.2	1	1	2	2	40.9954	1	1
2	2	62	1	1	120	80	0	15	0	2	8.7	6.8	11.04	2	2	24.48	1	2	1	1	53.0995	2	2
1	1	60	1	2	188	105	0	10	15	2	7.41	6.2	1.91	1	2	13	1	1	1	2	54.1444	1	1
2	1	64	2	2	190	110	0	15	3	2	6.4	5.3	8.67	2	2	15	1	1	2	2	51.3236	2	2
2	1	30	1	2	179	102	0	14	1	1	6.86	5.7	8.67	2	2	20	1	1	2	1	65.3825	2	2
2	2	80	2	2	158	87	1	11	12	1	7.3	5.6	8.67	2	2	30	1	1	2	2	44.4765	1	1
2	1	66	2	1	190	110	0	15	3	2	6.27	5.6	8.67	2	2	6.2	1	1	2	2	53.0028	2	2
2	1	52	2	1	180	120	1	15	10	2	5.7	5.2	2	2	2	25	1	1	2	2	58.4802	1	1
2	2	55	1	2	186	94	0	15	0	2	6.86	7.8	8.88	1	2	6	1	1	1	1	55.5503	2	2
1	1	81	2	2	145	80	1	15	6	2	7.9	6	8.67	2	2	22	1	1	2	2	43.8695	1	1
2	1	54	1	1	191	133	0	12	13	2	6.22	6	8.67	2	2	15	1	1	2	1	54.4822	2	1
1	2	78	1	2	210	80	0	15	10	2	8.8	7.1	8.67	1	2	15	1	1	1	1	59.4418	2	1
2	1	79	2	1	159	83	0	9	16	1	6.4	5	8.67	2	2	24	1	1	2	2	51.5815	1	1
2	1	62	2	1	131	81	1	15	10	2	5.89	5.6	8.67	2	2	36.45	1	1	2	1	53.7897	2	2
1	2	70	1	2	187	104	0	13	22	2	7.82	7	8.67	1	2	59.53	1	1	1	1	50.1133	1	1
2	1	57	2	2	188	102	0	11	13	2	13.2	9.6	8.67	1	2	28.2	1	1	1	2	53.739	1	1
2	1	47	2	2	214	153	0	13	14	2	6.09	5.3	8.67	2	2	24.36	1	1	2	2	60.9884	2	1
2	1	41	1	2	128	70	0	14	12	2	4.91	4.8	8.67	2	2	22.94	1	2	2	2	62.7398	2	2
2	1	74	1	2	139	85	0	15	8	2	3.56	5.6	3.96	2	2	15.36	1	2	2	1	51.1009	1	1
2	1	59	2	2	175	113	0	14	8	2	4.65	5.2	8.67	2	2	5.51	1	1	2	2	49.321	2	1
2	2	52	1	2	200	120	0	15	8	2	4.8	4.9	8.67	2	2	9.6	1	1	2	2	55.635	2	1
2	2	71	1	2	150	90	0	15	10	2	6	5.7	8.67	2	2	20.16	1	1	2	2	53.6825	2	2
1	1	86	3	1	150	70	0	15	2	2	6.1	7.2	8.67	1	2	21.36	1	1	1	2	5.69	1	2
1	1	87	1	2	135	70	0	14	4	2	7.8	10.5	8.67	1	2	3.83	1	2	1	2	45.416	2	1
2	1	61	2	1	150	80	0	14	6	2	5.3	4.2	8.67	2	2	20.06	1	1	2	2	54.6369	2	2
2	2	79	1	2	143	64	0	4	30	2	9.36	5.6	8.67	2	2	100	1	1	2	2	47.1567	1	1
2	2	74	2	2	146	72	0	15	1	2	4.3	5.6	8.67	2	2	15	1	1	2	1	51.16	2	2
2	1	58	3	1	175	41	0	15	1	2	5.47	5.2	8.67	2	2	25	1	1	2	1	55.557	2	2
2	2	89	1	2	155	119	0	15	2	2	12.25	13.7	8.67	1	2	5	1	1	1	2	43.8519	2	2
1	1	67	1	1	150	84	0	15	0	2	8.33	8.5	8.67	1	2	4	1	1	1	2	50.8505	2	2
1	2	79	1	2	180	100	1	15	2	2	10.18	10.9	8.67	1	2	8	1	1	1	1	46.2122	2	2
2	2	74	1	2	130	80	0	15	0	2	5.43	6.12	0.86	2	2	0.15	1	2	2	1	48.1714	2	2
3	1	75	1	2	180	107	0	7	26	2	4.54	5.79	98.5	2	2	18.19	1	1	2	2	41.5223	1	1
2	1	61	3	2	180	100	0	15	0	1	5.12	6.1	8.5	2	2	9.9	1	1	2	1	54.1094	2	2
2	2	89	1	2	193	104	0	12	15	1	5.89	5.6	8.67	2	2	11.2	1	1	2	1	43.1124	1	1
2	2	65	1	2	156	95	0	12	5	3	5.32	5.8	1.2	2	2	37	1	1	2	1	53.3776	2	2
2	1	65	2	1	170	78	0	13	8	3	4.68	5.3	8.67	2	2	49.5	1	1	2	2	53.8527	2	2
2	1	55	2	1	174	113	0	15	0	3	3.91	3.9	6.6	2	2	26.8	1	1	2	2	57.2396	2	2
2	2	86	1	2	158	78	0	8	23	1	13.34	5.8	15.7	2	2	129.4	1	1	2	2	45.0403	1	1
2	1	45	2	1	150	80	0	13	5	2	5.97	5.1	2.6	2	2	27.4	1	1	2	2	59.5036	2	2
2	2	59	1	2	134	87	0	15	1	2	4.97	5.4	5	2	2	61.5	1	1	2	2	54.9385	2	2
2	1	53	2	1	163	100	0	12	15	1	5	4.1	13.5	2	2	45.4	1	1	2	2	59.8117	1	1
2	1	59	3	1	160	100	1	13	16	2	4.26	5.2	8.67	2	2	24.2	1	1	2	2	54.4073	2	2
2	1	46	1	2	130	80	0	9	16	2	4.64	5.3	11.9	2	2	21.8	1	1	2	2	59.2872	2	1
1	1	36	1	1	170	100	0	14	2	1	10.07	10	12.2	1	2	16.7	1	1	1	1	64.4351	2	2
2	1	61	2	1	160	100	0	15	8	1	7.36	6.4	11.5	1	2	43.9	1	1	1	2	55.7118	1	1
2	2	78	1	2	180	100	1	14	8	2	5.35	4.9	11.5	2	2	44	1	1	2	1	49.1129	2	2
2	1	43	1	2	198	101	0	12	9	2	4.09	5.2	2.6	2	2	61.4	1	1	2	2	60.7951	2	2
2	2	67	1	2	156	78	0	15	6	1	7.61	5.9	11.4	2	2	92.5	1	1	2	2	52.957	1	1
2	2	62	1	2	163	96	0	7	26	2	4.46	5.3	1.2	2	2	49.1	1	1	2	1	52.8898	2	2
2	2	76	1	2	180	100	0	14	12	2	6.16	5.6	7.9	2	2	61.8	1	1	2	2	45.6794	1	1
2	1	79	2	1	150	80	0	11	11	2	4.26	5	8.67	2	2	46.1	1	1	2	2	45.1111	1	1
2	2	21	1	2	135	98	0	15	0	2	3.72	4.9	8.67	2	2	7.4	1	1	2	2	72.6968	2	2
2	1	62	1	1	170	100	0	15	2	2	4.81	5.6	3.4	2	2	16.4	1	1	2	1	50.0434	2	2
2	1	52	2	1	160	80	0	15	0	2	7.29	7.1	12	1	2	4.5	1	1	1	1	55.1722	2	2
2	1	52	2	1	160	80	0	15	0	2	7.29	7.1	1.2	1	2	4.5	1	1	1	1	55.1722	2	2
2	1	65	3	2	131	79	0	15	3	1	6.2	5.9	11.9	2	2	51.3	1	1	2	1	52.398	2	2
2	1	59	2	1	130	80	1	15	0	2	5.27	5.3	1.4	2	2	95.5	1	1	2	2	55.0008	2	2
2	1	67	3	1	186	106	0	14	11	2	4.54	5.5	4.3	2	2	83.9	1	1	2	2	52.862	2	1
2	1	73	3	1	156	79	1	15	4	2	5.19	48	1.3	2	2	13.3	1	1	1	2	48.7968	2	2
2	2	49	2	2	178	139	0	11	26	2	4.54	5.8	8.67	2	2	49.4	1	1	2	1	59.8145	2	2
3	1	63	1	2	171	95	0	14	14	2	6.44	6.3	8.67	1	2	48	1	1	1	1	52.7147	1	1
2	1	60	1	2	114	62	0	14	12	2	5.88	5.7	12.1	2	2	72.9	1	1	2	2	52.1335	1	1
2	2	51	1	2	160	99	0	15	1	2	4.94	5.5	4.2	2	2	29.6	1	1	2	2	55.9297	2	2
2	2	77	1	2	144	68	0	15	1	1	5.37	5.8	8.67	2	2	57.4	1	1	2	1	47.2636	1	2
1	1	55	1	2	183	90	1	12	6	2	7.42	8.5	8.67	1	2	50.4	1	1	1	1	55.8612	2	2
1	2	61	1	2	165	92	0	15	1	2	17.35	8.8	8.67	1	2	10.7	1	1	1	2	56.2424	2	2
2	2	81	1	1	152	83	0	14	10	2	6.39	5.4	11.1	2	2	14.2	1	1	2	2	46.6995	1	1
3	1	82	3	1	156	73	0	15	0	2	6.67	6.3	11.2	2	2	33.8	1	1	1	2	45.6183	2	2
1	1	56	2	2	170	110	1	8	23	1	14.74	10.1	8.9	1	2	48.6	1	1	1	2	54.3432	1	1
2	1	62	2	1	150	90	0	11	11	2	5.04	4.7	2	2	2	53.6	1	1	2	2	54.6931	2	2
2	1	66	2	1	149	87	0	15	3	2	6.28	6.7	8.67	2	2	9.5	1	1	1	1	51.8883	2	2
2	1	61	1	2	171	92	0	15	0	2	5	5.7	8.67	2	2	44	1	1	2	1	54.6199	2	2
2	2	50	1	2	184	99	0	10	16	1	12.64	9.6	8.67	1	2	40.5	1	1	1	1	58.2044	2	2
3	1	55	1	1	170	90	0	15	0	2	4.72	6	6	2	2	28.1	1	1	2	1	55.5396	2	2
2	1	66	3	2	175	83	0	14	14	2	5.39	5.5	4.6	2	2	23.7	1	1	2	2	53.0187	1	1
2	1	43	2	1	197	125	0	15	0	2	4.57	5.1	8.67	2	2	9	1	1	2	1	60.6994	2	2
1	2	63	1	2	160	110	0	15	3	2	4.26	5.8	1.4	1	2	16.2	1	1	1	2	54.7346	2	2
2	2	51	1	2	150	90	0	15	2	2	4.15	5.3	7.2	2	2	9.3	1	1	2	2	58.3841	2	2
2	1	57	2	2	132	82	0	14	2	2	4.06	5.5	3.7	2	2	19.2	1	1	2	2	54.503	2	1
2	1	52	3	1	182	109	0	15	1	2	4.87	4.4	3.9	2	2	15.8	1	1	2	2	56.7847	2	2
1	1	52	2	1	163	96	1	6	41	2	7.68	5.9	8.67	1	2	33	1	1	1	1	59.492	2	1
2	1	34	2	2	184	132	0	10	16	1	2.65	5.3	3.8	2	2	58.5	1	1	2	2	66.5219	2	1
2	1	77	2	1	140	80	1	13	8	2	6.74	5.2	14.1	2	2	57.3	1	1	2	2	48.4864	1	1
2	1	78	1	2	181	98	0	14	1	2	4.33	5.8	8.67	2	2	0.7	1	1	2	2	46.1534	2	2
2	2	76	1	2	157	79	0	15	3	1	6.14	5.7	14.4	2	2	59.5	1	1	2	1	48.2688	1	1
2	1	75	2	2	161	79	0	10	15	2	7.46	6.1	13.5	2	2	76	1	1	2	1	51.057	2	1
2	1	86	1	2	140	90	0	13	5	2	5.68	5.9	14.8	2	2	47.9	1	1	2	1	44.4766	1	1
2	1	70	3	2	186	102	1	15	3	2	5.39	5.9	8.67	3	2	35	1	1	2	1	49.9326	2	2
2	1	61	2	1	173	81	1	9	22	1	9.67	5.2	2.2	2	1	101.6	4	1	2	1	52.2722	1	1
2	2	64	2	2	189	91	0	6	30	1	7.48	5.9	8.67	2	1	58.7	4	1	2	2	52.7123	1	1
2	1	43	2	1	218	156	0	13	10	1	8.9	5.1	8.67	2	1	25.425	4	1	2	2	62.1404	2	2
2	2	80	1	2	127	80	0	12	10	1	8.1	5.3	8.67	1	1	45.23	4	1	2	2	45.3451	1	1
2	1	52	1	1	163	96	0	13	18	1	6.35	5.4	13.4	2	1	82.8	4	1	2	2	56.6088	1	1
2	1	76	1	1	192	110	0	10	17	1	5.8	5.5	3.9	2	1	55.2	4	1	2	2	47.4469	1	1
2	1	62	2	1	137	69	0	6	25	1	5.95	5.7	12.4	2	1	15.7	4	1	2	2	52.8621	1	1
2	1	42	3	2	236	132	1	5	19	1	6.03	5.8	12.3	2	1	13.1	4	1	2	1	61.0973	1	1
2	1	62	3	2	179	128	0	12	13	2	8.95	5.8	12	2	1	2.1	4	1	2	2	52.4069	1	1
2	2	46	1	2	163	96	0	5	19	1	6.56	5.1	11.7	2	1	13.02	4	1	2	1	55.9527	2	1
2	1	77	3	1	110	66	1	6	24	1	6.91	6	13	1	1	46.8	4	1	2	2	44.5488	1	1
2	1	59	1	1	160	79	0	15	14	3	9.23	6.6	7.8	1	1	52.9	4	1	1	2	57.8157	1	1
2	1	55	1	2	160	97	0	14	13	1	7.24	5.5	11.8	2	1	46.5	4	1	2	1	57.9233	1	1
2	1	59	2	1	175	113	0	13	16	1	7.45	6.1	13.2	2	1	44.1	4	1	2	1	53.6314	1	1
2	1	62	2	1	149	92	1	15	16	2	6.57	4.9	12.7	2	1	19.7	4	1	2	2	54.6815	1	1
2	1	47	2	1	205	120	0	7	16	1	14.35	9	11.5	2	1	120	4	1	1	2	60.5973	1	1
2	2	45	1	2	166	106	0	5	29	1	7.91	5.4	27.5	2	1	73.4	4	1	2	2	57.0187	1	1
2	1	62	2	1	237	109	1	11	17	1	13.74	5.5	8.67	1	1	22.7	4	1	2	2	50.3615	1	1
2	2	65	1	2	173	97	0	15	0	1	7.98	5.9	8.67	2	2	5.8	4	1	2	2	50.668	2	2
2	1	44	2	2	140	90	0	15	0	1	12.6	11.2	8.67	1	2	17.31	4	1	1	1	62.5971	2	2
2	1	28	1	2	245	150	0	14	2	3	6.7	5.3	8.67	2	2	13.02	4	1	2	2	59.9674	2	2
2	1	33	1	2	146	100	0	15	1	1	5.92	5.5	8.67	2	2	6.8	4	1	2	2	61.7637	2	2
2	1	61	1	2	200	100	0	8	23	1	20.09	7.38	30.04	1	2	40.39	4	1	1	1	50.4262	1	1
2	1	83	1	2	178	100	1	15	2	1	6.7	6.22	43.93	2	2	1.68	4	1	2	1	41.2726	1	1
2	1	52	4	3	163	96	1	5	16	1	6.11	6.2	11.4	2	2	31.7	4	1	2	1	53.3863	1	1
2	1	79	2	1	157	78	1	11	19	2	8.14	5.5	14.4	2	2	13.02	4	1	2	2	46.7232	1	1
2	1	59	2	1	170	86	0	13	14	1	5.42	5.1	8.67	2	2	30.7	4	1	2	2	55.5457	2	1
2	2	58	1	2	170	106	0	15	1	1	3.45	6.7	4.1	2	2	6.4	4	1	1	2	57.3281	2	2
2	1	67	2	2	137	84	1	15	0	3	6.11	5.3	8.67	2	2	13.02	4	1	2	2	51.7012	2	2
1	1	64	1	2	195	110	0	13	4	1	11.14	8.6	8.8	2	2	13.02	4	1	1	1	49.7087	1	1
2	1	83	3	1	192	92	0	15	1	1	5.03	6.1	3.3	2	2	5.7	4	1	2	1	43.8742	2	2
2	1	53	2	1	140	110	1	12	15	1	5.27	5.4	11.1	2	2	26.8	4	1	2	1	55.5132	1	1
2	2	54	1	2	180	120	0	13	4	1	4.3	5.3	0.9	2	2	2.1	4	1	2	2	57.35	2	2
2	1	36	1	1	190	100	0	15	1	1	5	4.8	0.7	2	2	11.6	4	1	2	2	62.2653	2	2
2	1	51	1	1	200	100	0	14	13	1	7.01	4.7	12.3	2	2	13.02	4	1	2	2	58.185	1	1
2	1	53	3	2	153	100	0	8	29	1	4.34	5.6	6.8	2	2	13.02	4	1	2	2	56.9791	2	2
2	2	70	1	2	140	80	0	15	5	1	4.74	5.5	0.9	2	2	2.6	4	1	2	1	50.3779	2	2
2	2	64	1	2	156	84	0	14	12	1	6.37	6.1	12.2	2	2	6.1	4	1	2	2	53.5887	2	1
2	1	35	1	1	147	96	0	13	14	1	5.21	5.5	10.9	2	2	33.6	4	1	2	1	66.5869	2	2
1	1	65	2	1	126	67	0	15	2	1	7.14	7.2	2.9	1	2	2.7	4	1	1	1	52.3949	2	1
2	1	40	1	1	201	140	0	15	0	1	5.61	6.1	11.5	2	2	13.02	4	1	2	2	59.6114	2	2
2	1	66	3	1	189	121	0	14	3	1	6.17	5.1	18.7	2	2	26.9	4	1	2	2	50.346	2	2
2	1	54	1	1	145	93	0	9	24	1	8.71	6.1	11.3	2	2	8.1	4	1	2	1	56.8554	1	1
2	1	56	2	1	145	75	0	15	0	1	5.46	5.4	10.7	2	2	2.4	4	1	2	1	55.6015	2	2
2	1	58	2	1	151	90	1	15	0	1	6.24	5.6	1.3	2	2	9.5	4	1	2	2	56.5992	2	2
2	1	51	2	2	143	96	0	13	13	1	5.98	8.3	8.67	1	2	10.2	4	1	1	2	56.3529	1	1
2	1	34	3	1	160	100	0	15	10	1	4.7	5.1	13.5	2	2	18.06	4	1	2	2	65.5557	1	1
2	2	71	1	2	136	80	1	14	3	1	7.71	5.8	11.7	2	2	0.7	4	2	2	1	50.7826	1	2
2	1	54	2	2	162	94	1	15	4	1	4.7	5.7	3.4	2	2	23	4	1	2	1	56.9993	2	2
2	1	53	2	2	160	100	0	15	0	1	4.88	5.2	11.5	2	2	0.1	4	1	2	1	56.5191	2	2
2	1	56	1	1	160	100	0	15	0	1	5.07	4.7	13	2	2	0.9	4	1	2	2	54.6157	2	2
2	2	78	1	2	120	60	0	6	6	2	7.38	6.6	8.67	2	2	8.3	4	1	1	2	49.6224	2	1
2	1	68	3	1	160	94	1	10	19	1	4.83	5.7	8.67	2	2	11.3	4	1	2	1	49.2072	1	1
2	2	52	2	2	190	130	0	15	9	2	5.63	4.7	1.1	2	2	9.3	4	1	2	2	55.3887	1	1
2	1	46	1	3	186	100	0	15	11	2	6.69	5.1	8.67	2	1	3.29	4	1	1	2	57.7613	2	1
2	1	34	2	1	152	90	0	15	4	3	4.14	5	11.1	2	2	13.02	4	1	2	2	66.6911	2	2
2	1	59	2	1	183	110	0	15	0	1	6.96	5	0.5	2	2	13.02	4	1	2	2	54.8108	2	2
2	1	65	2	1	140	100	0	14	8	2	4.9	6	7.8	2	2	21.4	4	1	2	1	52.657	2	2
2	1	66	1	2	160	80	0	15	0	2	4.11	5.4	0.3	2	2	20.8	4	1	2	1	52.8565	2	2
2	2	47	1	2	176	94	0	12	15	1	4.61	5.6	4.2	2	2	5.5	4	1	2	2	59.3999	1	2
2	1	55	1	2	180	115	0	14	11	2	4.06	5.4	2.7	2	2	27.6	4	1	2	1	55.3679	2	2
2	2	84	1	2	145	73	0	12	5	1	6.85	5.4	8.67	1	2	65.2	4	1	2	2	46.9828	1	1
2	1	32	2	2	163	96	0	15	12	3	4.8	5.2	8.67	2	2	68.4	4	1	2	1	64.6103	2	1
3	1	48	2	1	155	90	0	5	26	3	6.25	5.4	8.67	1	1	95.9	4	1	2	1	59.5821	1	1
2	2	77	1	2	163	96	0	3	28	3	9.97	5.8	8.67	2	1	8.6	4	1	2	2	46.4914	1	1
2	1	28	2	1	163	96	0	7	22	3	5.3	5	8.67	2	2	31.6	4	1	2	1	68.9215	1	1
2	1	50	2	1	163	96	0	15	13	3	4.37	5.4	8.67	2	2	25.3	4	1	2	2	58.0289	1	1
2	1	73	2	2	163	96	0	12	23	3	6.63	5.3	8.67	2	2	29.7	4	1	2	2	52.7921	1	1
1	1	59	2	2	163	96	0	15	8	3	9.38	9.1	8.67	1	2	24.8	4	1	1	2	57.2294	1	2
2	1	53	2	1	163	96	0	14	5	3	3.95	5.1	8.67	2	2	3.6	4	1	2	2	56.8666	1	2
2	1	47	2	1	163	96	0	12	21	3	4.53	5.2	8.67	2	2	43.7	4	1	2	2	57.9893	1	1
Additional file 1 included the source of data generated or analyzed during this study. It is an excel file encompassing 2 separated tables. The first table of the excel file including the specific value of each variable while the second table of the excel file including the meaning of each variable.

## Sheet: definition
variable	label	value
H_M_DIAB	prior antidiabetic agents	1=yes; 2=no;3=unknown
GENDER	gender	1=males; 2=females
AGE	age
H_SMK1	smoking status	1=never smoking;2=current smoking;3=former smokers;4=unknown
H_DRK	alcohol	1=yes; 2=no;3=unknown
PH_SBP	SBP
PH_DBP	DBP
H_STK_CI	history of cerebral infarction	1=yes; 0=no
FS_GCS	GCS score
FS_NIH	NIHSS score
FS_NS_L9	break into ventricle	1=yes; 2=no;3=unknown
IH_GLU_E_mml	FBG
IH_HBA1C	HbA1c
IH_HSCRP_mgl	hsCRP
IH_M_DIAB	post-stroke hypoglycemic treatment	1=yes; 2=no;3=unknown
IH_OPRT_DO	surgical treatment	1=yes; 2=no
CT1_HV1	hematoma volume
ICH_LOCA_2	location of hematoma	1=lobar; 2=deep; 3=infratentorial; 4=unknown
R_HYPT	hypertension	1=yes; 2=no
R_DIAB	diabetes mellitus	1=yes; 2=no
R_LIPID	dyslipidemia	1=yes; 2=no
egfr	eGFR
P3M_MRS	poor outcomes at 90 days	1=yes; 2=no
PD_MRS	poor outcomes at discharge	1=yes; 2=no
